# Supplementary material for: The microbiota of Amblyomma americanum reflects known westward expansion
Source: PLoS One. 2024 Jun 10;19(6):e0304959. doi: 10.1371/journal.pone.0304959 (PMC11164389; doi:10.1371/journal.pone.0304959)
Supplement: S6 File — (TXT) [file pone.0304959.s006.txt]

# Is E. chaffensis infection driven by region?
>   GLM_tickPath_Echaff<-glm(E_chaff ~Region, data=Pathogen_ticks,family=binomial(link = "logit"))
>   GLM_tickPath_Echaff

Call:  glm(formula = E_chaff ~ Region, family = binomial(link = "logit"), 
    data = Pathogen_ticks)

Coefficients:
(Intercept)     RegionNE      RegionW  
    -3.0169       0.4520       0.0212  

Degrees of Freedom: 233 Total (i.e. Null);  231 Residual
  (1 observation deleted due to missingness)
Null Deviance:	    94.66 
Residual Deviance: 94.27 	AIC: 100.3
>   anova(GLM_tickPath_Echaff,test = "Chisq" )
Analysis of Deviance Table

Model: binomial, link: logit

Response: E_chaff

Terms added sequentially (first to last)


       Df Deviance Resid. Df Resid. Dev Pr(>Chi)
NULL                     233     94.664         
Region  2  0.39341       231     94.270   0.8214

# p> 0.05 stil we will run the pothoc test for illustration
>   TukeyHSD(aov(GLM_tickPath_Echaff), "Region")
  Tukey multiple comparisons of means
    95% family-wise confidence level

Fit: aov(formula = GLM_tickPath_Echaff)

$Region
              diff         lwr        upr     p adj
NE-HC  0.024761905 -0.06657574 0.11609955 0.7984648
W-HC   0.000952381 -0.09038526 0.09229002 0.9996665
W-NE  -0.023809524 -0.13798158 0.09036253 0.8752252


>   # Is E. ewingii infection driven by region?
>   GLM_tickPath_Eewii<-glm(E_ewingii ~Region, data=Pathogen_ticks,family=binomial(link = "logit"))
>   GLM_tickPath_Eewii

Call:  glm(formula = E_ewingii ~ Region, family = binomial(link = "logit"), 
    data = Pathogen_ticks)

Coefficients:
(Intercept)     RegionNE      RegionW  
    -3.5904       0.5700       0.5947  

Degrees of Freedom: 233 Total (i.e. Null);  231 Residual
  (1 observation deleted due to missingness)
Null Deviance:	    69.74 
Residual Deviance: 69.09 	AIC: 75.09
>   anova(GLM_tickPath_Eewii,test = "Chisq" )
Analysis of Deviance Table

Model: binomial, link: logit

Response: E_ewingii

Terms added sequentially (first to last)


       Df Deviance Resid. Df Resid. Dev Pr(>Chi)
NULL                     233     69.737         
Region  2  0.64552       231     69.092   0.7241
>   TukeyHSD(aov(GLM_tickPath_Eewii), "Region")
  Tukey multiple comparisons of means
    95% family-wise confidence level

Fit: aov(formula = GLM_tickPath_Eewii)

$Region
            diff         lwr        upr     p adj
NE-HC 0.01966599 -0.05490998 0.09424196 0.8081817
W-HC  0.02077341 -0.05448838 0.09603520 0.7919325
W-NE  0.00110742 -0.09235268 0.09456752 0.9995694


>   # Is R. rickettsii infection driven by region?

No samples were positive for this pathogen
>   # Is A. phagocytophilum infection driven by region?
>   # assuming normality
>   GLM_tickPath_Ap<-glm(A_phag ~Region, data=Pathogen_ticks,family=binomial(link = "logit"))
>   GLM_tickPath_Ap

Call:  glm(formula = A_phag ~ Region, family = binomial(link = "logit"), 
    data = Pathogen_ticks)

Coefficients:
(Intercept)     RegionNE      RegionW  
      -2.50       -18.07       -18.07  

Degrees of Freedom: 228 Total (i.e. Null);  226 Residual
  (6 observations deleted due to missingness)
Null Deviance:	    88.25 
Residual Deviance: 77.88 	AIC: 83.88
>   anova(GLM_tickPath_Ap,test = "Chisq" )
Analysis of Deviance Table

Model: binomial, link: logit

Response: A_phag

Terms added sequentially (first to last)


       Df Deviance Resid. Df Resid. Dev Pr(>Chi)   
NULL                     228     88.251            
Region  2   10.373       226     77.878 0.005591 **
---
Signif. codes:  0 ‘***’ 0.001 ‘**’ 0.01 ‘*’ 0.05 ‘.’ 0.1 ‘ ’ 1
>   TukeyHSD(aov(GLM_tickPath_Ap), "Region")
  Tukey multiple comparisons of means
    95% family-wise confidence level

Fit: aov(formula = GLM_tickPath_Ap)

$Region
               diff        lwr        upr     p adj
NE-HC -7.586207e-02 -0.1635417 0.01181752 0.1048029
W-HC  -7.586207e-02 -0.1635417 0.01181752 0.1048029
W-NE  -1.804112e-16 -0.1091884 0.10918845 1.0000000
